# Supplementary material for: Lepidium sativum Sprouts Grown under Elevated CO2 Hyperaccumulate Glucosinolates and Antioxidants and Exhibit Enhanced Biological and Reduced Antinutritional Properties
Source: Biomolecules. 2021 Aug 9;11(8):1174. doi: 10.3390/biom11081174 (PMC8392048; doi:10.3390/biom11081174)
Supplement: Supplementary file 1 [file biomolecules-11-01174-s001.zip]

Archive with 1 entries (1 files):
- biomolecules-1294549-supplementary.pdf
